# Supplementary material for: Functional control of heteromeric Kv2.1/6.4 channels by the voltage sensor domain of the silent Kv6.4 subunit
Source: J Physiol. 2025 Jun 5;603(12):3519–32. doi: 10.1113/JP288376 (PMC12206438; doi:10.1113/JP288376)
Supplement: Supplementary file 2 — Supporting Information [file TJP-603-3519-s002.xlsx]

## Sheet: Kv 2.1
mV	1	2	3	4	5	6	7	8	9	10	11	12	13	14							mV	1	2	3	4	5	6
-100	0	0	0	0	0	0	0	0	0	0	0	0	0	0	0	0					20	0.339	0.314	0.33	0.398	0.381	0.352
-90	-0.000480769	-9.02772e-05	0	-0.00329567	-0.000202675	-0.000202675	0	0	0	0	0	0	0	-0.00032862	-0.00032862	0.000867312					10	0.293	0.255	0.28	0.356	0.349	0.306
-80	0.000480769	9.02772e-05	0.0022779	-0.00659134	-0.000202675	-0.000202675	0	0	0	0	0	0	0	-0.000319057	-0.000319057	0.00191417					0	0.255	0.228	0.245	0.352	0.346	0.285
-70	0.00384615	-0.000180554	0.00455581	-0.0103578	0.000405351	0.000405351	0	0	0	0	0	0	0	-0.000101977	-0.000101977	0.0033173					-10	0.303	0.288	0.29	0.44	0.414	0.347
-60	0.00913462	0.00252776	0.0102506	-0.0127119	0.00182408	0.00182408	0	0	0	0	0	0	0	0.000988403	0.000988403	0.00519209					-20	0.594	0.594	0.573	0.706	0.653	0.624
-50	0.0177885	0.00595829	0.0182232	-0.0127119	0.00466153	0.00466153	0	0	0	0	0	0	0	0.00296778	0.00296778	0.00771895					-30	0.867	0.87	0.867	0.894	0.886	0.877
-40	0.0326923	0.0129096	0.0330296	-0.0094162	0.0105391	0.0105391	0	0	0.000446478	0.000446478	0.00226312	0.00387456	0.00585386	0.00793678	0.00793678	0.0120036					-40	0.946	0.953	0.956	0.956	0.956	0.953
-30	0.0663462	0.0295206	0.0671982	0.0047081	0.0259424	0.0259424	0	0	0.0218774	0.0218774	0.0115538	0.0150139	0.0205894	0.02389	0.02389	0.0205269					-50	0.969	0.974	0.982	0.968	0.975	0.974
-20	0.180288	0.114381	0.166287	0.0979284	0.11289	0.11289	0.0427033	0.00844967	0.143878	0.143878	0.0846287	0.105219	0.114857	0.109868	0.109868	0.0448218					-60	0.981	0.984	0.991	0.98	0.982	0.984
-10	0.379808	0.332852	0.373576	0.3258	0.335225	0.335225	0.25362	0.218222	0.367117	0.367117	0.335954	0.332849	0.367178	0.332657	0.332657	0.0454698					-70	0.987	0.99	0.996	0.985	0.987	0.989
0	0.543269	0.552225	0.584282	0.533898	0.521686	0.521686	0.461567	0.43424	0.554638	0.554638	0.571199	0.530815	0.570044	0.533399	0.533399	0.041127					-80	0.992	0.995	1	0.992	0.993	0.994
10	0.658654	0.702085	0.732346	0.670433	0.647345	0.647345	0.6101	0.592212	0.688581	0.688581	0.737955	0.685192	0.711344	0.674783	0.674783	0.0417522					-90	1	1	1	1	1	1
20	0.740385	0.799585	0.829157	0.764595	0.734495	0.734495	0.714074	0.698751	0.786807	0.786807	0.851111	0.794164	0.81631	0.773133	0.773133	0.0445069
30	0.798077	0.864584	0.897494	0.830508	0.799351	0.799351	0.792053	0.7759	0.858243	0.858243	0.916622	0.872866	0.888979	0.842483	0.842483	0.044207
40	0.846154	0.909723	0.94533	0.877589	0.85002	0.85002	0.847753	0.83468	0.908472	0.908472	0.952355	0.927352	0.938434	0.892027	0.892027	0.0409755
50	0.889423	0.945834	0.977221	0.915254	0.888529	0.888529	0.892313	0.878766	0.943074	0.943074	0.976178	0.957622	0.969721	0.928118	0.928118	0.0357324
60	0.918269	0.972917	0.98861	0.943503	0.920957	0.920957	0.925733	0.915503	0.966514	0.966514	0.994044	0.987892	0.989907	0.954717	0.954717	0.030071
70	0.942308	0.981945	1	0.962335	0.947304	0.947304	0.951727	0.944893	0.982141	0.982141	1	0.993946	1	0.972003	0.972003	0.0223241
80	0.961538	0.990972	1	0.981168	0.967572	0.967572	0.974007	0.966936	0.992187	0.992187	1	1	1	0.984164	0.984164	0.0142765
90	0.985577	1	1	0.995292	0.985813	0.985813	0.98886	0.985305	0.996651	0.996651	1	1	1	0.993843	0.993843	0.00621688
100	1	1	1	1	1	1	1	1	1	1	0.994044	1	1	0.999542	0.999542	0.00158698

## Sheet: Kv 2.1L
mV	1	2	3	4	5	6	Avg	SD						mV	1	2	3	4	Mean	SD
-100	0.00258176	0.000825861	0.00146916	-0.000510493	0	0	0.000727714	0.00114797						60	0.358491	0.363741	0.353261	0.37947	0.363741	0.00980826
-90	0.0015647	0.000412931	0.00125035	-0.000850822	0	0	0.000396193	0.000890423						50	0.320755	0.320775	0.309783	0.331788	0.320775	0.00778012
-80	0.00187764	0.00029495	0.000406364	-0.00039705	0	0	0.000363651	0.000792699						40	0.330189	0.316985	0.298913	0.321854	0.316985	0.0114525
-70	0.00078235	0.00017697	0	0	0	0	0.000159887	0.000313052						30	0.386792	0.369909	0.358696	0.364238	0.369909	0.0105231
-60	0.000547645	0.00023596	9.37764e-05	-0.00107771	0	0	-3.33878e-05	0.000551208						20	0.528302	0.510142	0.505435	0.496689	0.510142	0.0115426
-50	7.8235e-05	-0.000353941	0.000375105	-0.00107771	0	0	-0.000163051	0.000504785						10	0.735849	0.728259	0.733696	0.715232	0.728259	0.00801365
-40	0	0	0.00109406	0.000226886	0	0	0.000220157	0.000437635						0	0.896226	0.893065	0.902174	0.880795	0.893065	0.00780268
-30	0.00015647	0.000589901	0.002657	0.00141804	0	0	0.000803568	0.00105533						-10	0.962264	0.961099	0.967391	0.953642	0.961099	0.00491304
-20	0.00172117	0.00200566	0.00537651	0.00283607	0.00478978	0.00478978	0.0035865	0.00159007						-20	0.981132	0.987263	0.994565	0.986093	0.987263	0.00480313
-10	0.00751056	0.00843558	0.0136288	0.00856495	0.0156703	0.0156703	0.0115801	0.00382614						-30	0.990566	0.996855	1	1	0.996855	0.0038514
0	0.0348146	0.0306748	0.038167	0.0302326	0.0402696	0.0402696	0.035738	0.00455565						-40	1	1	1	1	1	0
10	0.112033	0.10866	0.102248	0.0941577	0.0976288	0.0976288	0.102059	0.0069966						-50	1	1	1	1	1	0
20	0.23095	0.237258	0.213841	0.207033	0.20466	0.20466	0.2164	0.0142598
30	0.360038	0.369396	0.349817	0.335224	0.335344	0.335344	0.347527	0.0147528
40	0.475043	0.482657	0.481104	0.456041	0.46248	0.46248	0.469967	0.0111075
50	0.571272	0.58117	0.593636	0.563244	0.568328	0.568328	0.57433	0.0111694
60	0.652637	0.663756	0.687412	0.653999	0.657028	0.657028	0.661977	0.0130383
70	0.717572	0.740444	0.759307	0.733409	0.727988	0.727988	0.734451	0.0143059
80	0.773118	0.799434	0.818699	0.801475	0.793034	0.793034	0.796466	0.0148112
90	0.827883	0.852525	0.865587	0.852524	0.840341	0.840341	0.846533	0.0131101
100	0.874824	0.899717	0.906224	0.897901	0.887647	0.887647	0.892327	0.0112157
110	0.913941	0.94101	0.940608	0.937606	0.92904	0.92904	0.931874	0.010298
120	0.953059	0.976404	0.971867	0.971639	0.970433	0.970433	0.968973	0.00810217
130	1	1	1	1	1	1	1	0

## Sheet: Kv 2.1W
mv	1	2	3	4	5	Avg	SD						mV	1	2	3	4
-100	0	0	0	0	0	0	0						-60	1	1	1	1
-90	0	0	0	0	0	0	0						-50	1	0.990476	0.990698	0.993725
-80	0	0	0	0	0	0	0						-40	0.957143	0.919048	0.948837	0.941676
-70	0	0	0	0	0	0	0						-30	0.728571	0.733333	0.827907	0.763271
-60	0.0024426	-0.00134741	0.000400561	0.00063012	0	0.000425175	0.0013634						-20	0.414286	0.438095	0.483721	0.445367
-50	0.012213	0.00718617	0.0174244	0.0129175	0.00763359	0.0114749	0.00421815						-10	0.321429	0.333333	0.330233	0.328331
-40	0.0493405	0.0743319	0.12177	0.0970384	0.058615	0.0802193	0.0294291						0	0.314286	0.304762	0.274419	0.297822
-30	0.199805	0.283629	0.3571	0.310019	0.24482	0.279075	0.0602564						10	0.321429	0.314286	0.269767	0.301827
-20	0.447973	0.48574	0.549369	0.521109	0.471101	0.495058	0.0403303
-10	0.643381	0.627218	0.67154	0.672338	0.629226	0.64874	0.0220763
0	0.765511	0.728273	0.753655	0.776307	0.732824	0.751314	0.0206425
10	0.843674	0.797889	0.809734	0.845621	0.803708	0.820125	0.0227844
20	0.88764	0.847294	0.84979	0.89288	0.855507	0.866622	0.0218614
30	0.916952	0.88547	0.879832	0.927536	0.893675	0.900693	0.020622
40	0.936492	0.914664	0.905868	0.94959	0.923664	0.926056	0.0173625
50	0.951148	0.937121	0.927899	0.968494	0.945474	0.946027	0.0153235
60	0.965804	0.955086	0.945924	0.977946	0.961832	0.961318	0.0119652
70	0.970689	0.968561	0.961947	0.987398	0.975463	0.972811	0.0094922
80	0.980459	0.979789	0.975966	0.993699	0.983642	0.982711	0.00672121
90	0.99023	0.991017	0.987983	0.996849	0.991821	0.99158	0.00327498
100	1	1	1	1	1	1	0

## Sheet: 2.1 6.4 monomer
mV	1	2	3	4	5	6	7	8	Mean	SD			mv	1	2	3	4	Mean	SD
-100	0	0	0	0	0	0	0	0	0	0			-110	1	1	1	1	1	0
-90	0	0	0	0	0	0	0	0	0	0			-100	0.99534	0.99752	0.99038	0.9934	0.99416	0.00303029
-80	0	0	0	0	0	0	0	0	0	0			-90	0.94872	0.96774	0.95192	0.95867	0.956763	0.00841181
-70	0	0	0	0	0	0	0	0	0	0			-80	0.89277	0.91811	0.89423	0.91699	0.905525	0.0139056
-60	0.0103245	0.0114391	0.00510204	0.00620636	0.00754916	0.009237	0.0127737	0.00787579	0.00881346	0.00262106			-70	0.80186	0.83623	0.80769	0.84404	0.822455	0.0207992
-50	0.0486726	0.0664207	0.0386905	0.0413757	0.0379213	0.0687081	0.0629562	0.0424167	0.0508952	0.0130303			-60	0.65734	0.69975	0.65385	0.72595	0.684222	0.0347728
-40	0.128319	0.170849	0.133078	0.142229	0.110253	0.196508	0.173358	0.121287	0.146985	0.0299799			-50	0.48485	0.5335	0.4625	0.56617	0.511755	0.0468465
-30	0.224189	0.28524	0.272959	0.29144	0.211728	0.338226	0.307482	0.227048	0.269789	0.0448796			-40	0.37296	0.40943	0.32404	0.42376	0.382548	0.0444829
-20	0.330383	0.391144	0.421769	0.43367	0.324087	0.46476	0.434307	0.344059	0.393022	0.0539919			-30	0.30303	0.33995	0.28846	0.33692	0.31709	0.0253848
-10	0.471976	0.509225	0.57483	0.578485	0.471559	0.584968	0.553832	0.490324	0.5294	0.0488948			-20	0.27972	0.29032	0.30192	0.30566	0.294405	0.0117684
0	0.615044	0.627306	0.719388	0.715542	0.629565	0.700114	0.666971	0.638839	0.664096	0.0424252			-10	0.27506	0.27543	0.32404	0.30914	0.295917	0.0246339
10	0.721239	0.726937	0.808673	0.795707	0.745435	0.788688	0.762774	0.750225	0.76246	0.0323588			0	0.32867	0.32754	0.35385	0.34387	0.338483	0.012665
20	0.79646	0.800738	0.872449	0.855185	0.826194	0.854486	0.835766	0.828983	0.833783	0.0265955
30	0.852507	0.856089	0.914966	0.896561	0.882374	0.902569	0.890511	0.885239	0.885102	0.0216107
40	0.89528	0.896679	0.94898	0.925006	0.922753	0.937998	0.927007	0.922367	0.922009	0.0184149
50	0.926254	0.929889	0.97449	0.950866	0.952598	0.96457	0.95438	0.952745	0.950724	0.0160819
60	0.952802	0.95572	0.991497	0.971554	0.973666	0.983551	0.981752	0.975248	0.973224	0.0133298
70	0.973451	0.97417	1	0.984484	0.991222	0.996204	0.990876	0.990999	0.987676	0.0096615
80	0.988201	0.98524	1	1	1	1	1	1	0.99668	0.00619806
90	0.995575	0.99631	1	1.00517	1	1	1	1.0045	1.00019	0.0033784
100	1	1	1	1.00517	1	1	1	1.0045	1.00121	0.00224591

## Sheet: 2.16.4L
mv	1	2	3	4	5							mV	1	2	3	4	5
-100	0.00610701	0.00727775	0	0.00658707	0	0.00399437	0.00367001					20	0.432945	0.39095	0.438053	0.46381	0.40885	0.426921	0.0280243
-90	0.00413398	0.00644864	0	0.00288184	-0.000191773	0.00265454	0.00281885					10	0.333819	0.293213	0.337758	0.333333	0.313274	0.32228	0.0188475
-80	0.00211397	0.00285583	0	0	-0.000623262	0.000869306	0.00151942					0	0.298834	0.275113	0.30236	0.28	0.295575	0.290376	0.0120706
-70	0.000751632	0.000829111	0	-0.00164677	-0.00014383	-4.19709e-05	0.000997008					-10	0.38484	0.397285	0.389381	0.365714	0.415044	0.390453	0.0180005
-60	0	0	0.00285831	0	0.00100681	0.000773023	0.00124457					-20	0.655977	0.690498	0.663717	0.642857	0.70177	0.670964	0.0244832
-50	0.000939541	0.0058959	0	0.00452861	0.0074312	0.00375905	0.00319073					-30	0.861516	0.868778	0.871681	0.838095	0.876106	0.863235	0.0150225
-40	0.00657678	0.0341778	0.0189193	0.0238781	0.0277112	0.0222526	0.0103862					-40	0.93586	0.932127	0.946903	0.92381	0.938053	0.93535	0.00843509
-30	0.022408	0.0898204	0.0662856	0.0646357	0.0679835	0.0622266	0.0245069					-50	0.975219	0.977376	0.986726	0.980952	0.982301	0.980515	0.00446823
-20	0.107906	0.187471	0.168368	0.175793	0.162911	0.16049	0.0308023					-60	1	1	1	1	1	1	0
-10	0.392117	0.38093	0.365728	0.390696	0.370026	0.379899	0.0118873
0	0.647672	0.57439	0.571254	0.584191	0.568511	0.589203	0.0332173
10	0.769813	0.70152	0.712808	0.711816	0.697958	0.718783	0.0292403
20	0.840278	0.785352	0.806724	0.798271	0.784255	0.802976	0.0228511
30	0.882557	0.84339	0.870696	0.860025	0.846582	0.86065	0.0164093
40	0.920139	0.889452	0.916973	0.905311	0.889731	0.904321	0.0145365
50	0.948325	0.917089	0.951	0.938246	0.928085	0.936549	0.0141486
60	0.967116	0.944726	0.974139	0.962948	0.952057	0.960197	0.0117839
70	0.981209	0.963151	0.990472	0.983532	0.976028	0.978879	0.0102102
80	1	0.972363	0.998639	0.995883	0.985617	0.9905	0.0116003
90	1	0.990788	1.00272	0.995883	0.995206	0.99692	0.00460358
100	1	1	1	1	1	1	0

## Sheet: 2.1 6.4W
mV	1	2	3	4	Mean	SD			mv	1	2	3
-100	0	0	0	0	0	0			-40	1	1	1
-90	0	0	0	0	0	0			-30	0.96491	0.97153	0.98592
-80	0	0	0	0	0	0			-20	0.85965	0.87544	0.95775
-70	0	0	0	0	0	0			-10	0.68421	0.66904	0.73239
-60	0	0	0	0	0	0			0	0.47368	0.42349	0.42254
-50	0.00738	0.0125	0.00927	-0.000383289	0.00719168	0.00547459			10	0.33333	0.30249	0.33803
-40	0.02503	0.04312	0.03184	0.01035	0.027585	0.0136993			20	0.2807	0.2847	0.33803
-30	0.0643	0.1013	0.07699	0.03795	0.070135	0.0263829			30	0.26316	0.33096	0.39437
-20	0.15942	0.20643	0.17775	0.12304	0.16666	0.0349274
-10	0.35705	0.37484	0.38734	0.36757	0.3717	0.0127299
0	0.54941	0.55091	0.60097	0.60521	0.576625	0.0306143
10	0.68906	0.67083	0.74204	0.75086	0.713198	0.0392767
20	0.78393	0.76014	0.82265	0.83135	0.799517	0.0333765
30	0.85244	0.82393	0.87505	0.87735	0.857192	0.0248609
40	0.89723	0.87242	0.91536	0.91951	0.90113	0.021446
50	0.92885	0.91069	0.9476	0.95017	0.934327	0.0184018
60	0.95257	0.94386	0.97582	0.97317	0.961355	0.0156214
70	0.97365	0.97193	0.99194	0.9885	0.981505	0.010185
80	0.98682	0.98979	0.99597	1	0.993145	0.00595072
90	0.99736	0.9949	1	1	0.998065	0.00244967
100	1.00264	1	1	1	1.00066	0.00132
110	1	1	1	1	1	0

## Sheet: time constant monomer
Monomer
Kv 2.1 wt
Voltage (mV)	1	2	3	4	5
0	13.58	19.39	14.5925	14.82	10.58		14.5925	3.1699
10	10.75	14.65	10.795	10.53	7.25		10.795	2.62204
20	9.48	12.48	9.1645	8.94	5.758		9.1645	2.38468
30	9.07	11.5	8.518	8.44	5.062		8.518	2.2993
40	9.057	11.05	8.26675	8.25	4.71		8.26675	2.29247
																Voltage (mV)	2.1	SEM	2.1/6.4	SEM	2.1/6.4L	SEM	2.1/6.4W	SEM
Kv 2.1 6.4																0	14.5925	3.66029	22	2.50951	53.8433	13.6337	18.875	2.03452
Voltage (mV)	1	2	3	4	5											10	10.795	3.02767	17.964	0.858417	30.8683	2.66766	14.965	1.64103
0	18.48	25	21	21.6	23.63				21.942	2.50951						20	9.1645	2.75359	13.942	1.31667	21.5017	1.61243	12.52	1.23398
10	18.78	18	17.2	17	18.84				17.964	0.858417						30	8.518	2.655	12.04	1.58423	17.0067	1.17401	11.0925	1.01993
20	12.23	12.9	14.9	14.4	15.28				13.942	1.31667						40	8.26675	2.64712	11.004	1.79138	14.48	0.955877	10.3215	0.963871
30	10.84	9.9	13.6	12.9	12.96				12.04	1.58423
40	10.17	8.37	13	12	11.48				11.004	1.79138
Kv 2.1 6.4L
Voltage (mV)	1	2	3	4	5	6
0	39.22	45.45	72.54	59.35	64.75	41.75					53.8433	13.6337
10	22.23	27.88	39.49	34.71	34.95	25.95					30.8683	2.66766
20	15.3	21.07	25.86	24.57	23.41	18.8					21.5017	1.61243
30	12.07	17.52	19.41	19.52	18.26	15.26					17.0067	1.17401
40	10.38	15.27	15.91	16.78	15.4	13.14					14.48	0.955877
Kv 2.1 6.4W
Voltage (mV)	1	2	3	4	5	6	7	8
0	18.63	19.35	17.51	17.53	18	18.75	23.63	17.6	18.875	2.03452
10	14.96	14.97	14.09	13.45	14.53	14.57	18.84	14.31	14.965	1.64103
20	12.81	12.36	12.17	11.11	12.39	11.63	15.28	12.41	12.52	1.23398
30	11.64	11	11.04	9.86	11.15	9.72	12.96	11.37	11.0925	1.01993
40	11.09	10.42	10.44	9.22	10.49	8.582	11.48	10.85	10.3215	0.963871

## Sheet: 2.1_2.1
mV	1	2	3	4	5	Mean	SD			mV	1	2	3	Mean	SD
-100	0	0	0	0	0	0	0			-100	1	1	1	1	0
-90	0	0	0	0	0	0	0			-90	1	1	1	1	0
-80	0	0	0	0	0	0	0			-80	1	1	1	1	0
-70	0	0	0	0	0	0	0			-70	1	1	1	1	0
-60	0	0	0	0	0	0	0			-60	1	1	1	1	0
-50	-0.000581621	0.0016414	-0.00130378	0	0.00106039	0.000349502	0.00129484			-50	1	1	1	1	0
-40	0.000840119	0.00560008	-0.000869187	0.00341376	0.00279049	0.00273379	0.00268717			-40	1	1	1	1	0
-30	0.0071087	0.015883	0.0147762	0.0121033	0.00750642	0.0125672	0.0037283			-30	0.972692	0.965517	0.979866	0.972692	0.00717427
-20	0.0467882	0.0822632	0.107345	0.0650943	0.0386762	0.0733446	0.0288993			-20	0.82128	0.810345	0.832215	0.82128	0.010935
-10	0.193486	0.2633	0.272056	0.23811	0.182107	0.238893	0.0404998			-10	0.558696	0.560345	0.557047	0.558696	0.00164892
0	0.382836	0.45351	0.426336	0.438281	0.383302	0.425357	0.0301618			0	0.390506	0.405172	0.375839	0.390506	0.0146667
10	0.535996	0.599305	0.552369	0.593452	0.547941	0.573266	0.0268549			10	0.315754	0.336207	0.295302	0.315754	0.0204524
20	0.651028	0.710341	0.652325	0.704399	0.667932	0.683749	0.0281141			20	0.292756	0.310345	0.275168	0.292756	0.0175885
30	0.741502	0.787583	0.730552	0.78276	0.757227	0.764531	0.0262783
40	0.812589	0.850343	0.795741	0.844829	0.824199	0.828778	0.0247324
50	0.864288	0.893792	0.847892	0.89138	0.877218	0.877571	0.0210931
60	0.903063	0.927585	0.891352	0.930173	0.916285	0.916349	0.0177222
70	0.935375	0.951723	0.926119	0.953449	0.946981	0.944568	0.0125996
80	0.961225	0.971034	0.956541	0.968966	0.972095	0.967159	0.00719712
90	0.980613	0.985517	0.97827	0.984483	0.988838	0.984277	0.0044145
100	1	1	1	1	1	1	0

## Sheet: 6.4_2.1
mV	1	2	3	4	5	6					mV	1	2	3	4	5
-100	0	0	0	0	0	0	0	0			-20	0.316216	0.360406	0.402532	0.336667	0.31195	0.345554	0.0372021	0.0166373
-90	0	0	0	0	0	0	0	0			-30	0.214865	0.230457	0.297468	0.216667	0.200629	0.232017	0.0380833	0.0170314
-80	0	0	0	0	0	0	0	0			-40	0.181622	0.2	0.259494	0.206667	0.164151	0.202387	0.0359805	0.016091
-70	0	0	0	0	0	0	0	0			-50	0.269459	0.316244	0.31519	0.332667	0.265094	0.299731	0.030465	0.0136244
-60	-0.00308325	0	0	0	0	0	-0.000513875	0.00125873			-60	0.481081	0.558376	0.507595	0.581333	0.518868	0.529451	0.0401801	0.0179691
-50	0.028206	0.0288625	0	0	0	0	0.00951141	0.0147365			-70	0.743243	0.80203	0.749367	0.813333	0.77044	0.775683	0.0311612	0.0139357
-40	0.136691	0.136389	0.0518797	0.0984436	0.0984436	0.0609292	0.0971293	0.0359663			-80	0.910811	0.928934	0.902532	0.926667	0.90566	0.914921	0.0121498	0.00543357
-30	0.285143	0.284663	0.200752	0.2607	0.2607	0.198781	0.248457	0.0392429			-90	0.986486	0.979695	0.977215	0.986667	0.974843	0.980981	0.00538862	0.00240987
-20	0.434738	0.432937	0.387218	0.439689	0.439689	0.373953	0.418037	0.0294338			-100	1	1	1	1	1	1	0	0
-10	0.564919	0.563101	0.556391	0.599222	0.599222	0.545316	0.571362	0.0226477
0	0.67112	0.667233	0.699248	0.719844	0.719844	0.695354	0.695441	0.0227717
10	0.754482	0.749859	0.800752	0.809339	0.809339	0.80198	0.787625	0.0277348
20	0.815005	0.812111	0.864662	0.867704	0.867704	0.870526	0.849619	0.0280089
30	0.861825	0.858517	0.902256	0.914397	0.914397	0.916222	0.894602	0.027152
40	0.899509	0.895869	0.93609	0.949416	0.949416	0.954303	0.930767	0.0263546
50	0.931483	0.928693	0.962406	0.976654	0.976654	0.977152	0.95884	0.0229779
60	0.955464	0.953594	0.981203	0.996109	0.996109	1	0.980413	0.0210652
70	0.972593	0.970572	0.996241	1	1	1	0.989901	0.0142782
80	0.984013	0.98189	1	1	1	1	0.994317	0.00882936
90	0.992006	0.990945	0.992481	1	1	0.992384	0.994636	0.00419041
100	1	1	0.973684	1	1	0.984768	0.993075	0.0112857

## Sheet: time constant 
Kv 6.4_2.1 L1
Voltage (mV)	1	2	3	4	5	6	7	8	9
0	29.31	27.63	26.93	26.73	25.66	23.81	26.51	25.59	24.8			26.5213	0.569729	1.61286
10	22.58	22.57	22.49	21.88	21	19.27	22.49	20.59	20.5			21.6088	0.430371	1.19713
20	19.01	19.86	19.39	19.34	19.34	16.66	19.79	17.69	18.38			18.885	0.397155	1.06417
30	17.4	18.44	16.63	17.79	18.07	15.02	18.21	16.33	16.91			17.2362	0.412449	1.09664
40	16.16	17.53	15.43	16.73	17.26	13.94	16.4	15.59	16.11			16.13	0.406387	1.07522
Kv 2.1_2.1 L1
Voltage (mV)	1	2	3	4	5	6
0	12.54	19.16	16.47	14.34	16.43	15.67	12.36					15.7683	0.911144	2.41049
10	10.9	13.88	12.08	10.45	11.27	12.8	9.364					11.8967	0.52479	1.51439
20	11.31	12.18	10.78	9.36	10	11.88	8.705					10.9183	0.445753	1.30127
30	11.44	11.43	10.29	8.957	9.704	11.37	8.5					10.5318	0.430422	1.23129
40	11.15	10.92	9.94	8.651	9.261	11.04	8.242					10.1603	0.42684	1.19862

[truncated: 18 more sheets: 2.1_6.4, 2.1_6.4L, 2.1_6.4W, time constant dimer, 2.1 +GTX-1E, 2.1_6.4+GTX-1E, 2.1_6.4L+GTX-1E, 2.1_6.4W+GTX-1E, CSI, OSI, 2.1_6.4A, 2.1_6.4V, 2.1_6.4IL, 2.1_6.4D, 2.1_6.4E, 2.1_6.4K, 2.1_6.4R, 2.1_6.4Y]
